# Supplementary material for: Mechanisms of Efficient Desalination by a Two-Dimensional Porous Nanosheet Prepared via Bottom-Up Assembly of Cucurbit[6]urils
Source: Membranes (Basel). 2022 Feb 23;12(3):252. doi: 10.3390/membranes12030252 (PMC8954457; doi:10.3390/membranes12030252)
Supplement: Supplementary file 1 [file membranes-12-00252-s001.zip]

Archive with 1 entries (1 files):
- membranes-1593607-supplementary.pdf
